# Supplementary material for: Cryo-EM structure of cyanophage P-SCSP1u offers insights into DNA gating and evolution of T7-like viruses
Source: Nat Commun. 2023 Oct 13;14:6438. doi: 10.1038/s41467-023-42258-7 (PMC10575957; doi:10.1038/s41467-023-42258-7)
Supplement: Supplementary file 4 — Source Data [file 41467_2023_42258_MOESM4_ESM.xlsx]

## Sheet: Figure S6a
Figure S6a	DALI Z-scores of the capsid protein subunits from different podoviruses (including T7, T7-like cyanophages, HK97, and Salmonella phage P22).
	P-SSP7_P1	P-SSP7_H6	P-SSP7_H4	P-SSP7_H2	P-SSP7_H3	P-SSP7_H5	P-SSP7_H1	Syn5_P1	Syn5_H3	Syn5_H2	Syn5_H5	Syn5_H1	Syn5_H6	Syn5_H4	HK97_P1	HK97_H6	HK97_H3	HK97_H5	HK97_H2	HK97_H4	HK97_H1	P22_P1	P22_H6	P22_H3	P22_H5	P22_H4	P22_H2	P22_H1	T7_P1	T7_H6	T7_H5	T7_H2	T7_H3	T7_H4	T7_H1	P-SCSP1u_P1	P-SCSP1u_H5	P-SCSP1u_H6	P-SCSP1u_H4	P-SCSP1u_H3	P-SCSP1u_H2	P-SCSP1u_H1
P-SSP7_P1	56	18.2	18.3	17.8	16.7	18.3	17.5	8.5	8.7	8.6	8.1	7.7	7.9	8.4	7.5	6.6	6.6	6.7	6.8	6.6	7.1	7.5	6.8	6.9	7	6.8	6.6	6.9	8.3	7.6	7.5	7.8	7.5	7.4	7.6	10.4	9.3	9.9	9.7	9.5	9.4	9.3
P-SSP7_H6	18.2	55.5	42	41	41.3	42.6	42.6	7.7	8	7.6	8.1	7.8	8.3	8.6	8.8	8.4	8.4	8.6	8.5	8.5	8.7	7.6	7.8	7.9	8	7.9	7.9	7.9	9.8	10.3	10	10.2	10.1	10.3	10.3	9.7	10.2	10.3	10.4	10.2	10	10
P-SSP7_H4	18.3	42	54.8	40.9	40.8	41.8	41.7	7.8	8	7.8	8.4	7.7	8.2	8.5	9	8.8	8.6	8.9	8.8	8.9	9.1	7.5	7.4	7.6	7.9	7.6	7.6	7.7	9.4	10.2	9.9	10.3	10	10.1	10.3	10.1	10.4	10.3	10.6	10.4	10.2	10.2
P-SSP7_H2	17.8	41	40.9	55.3	41.1	43.3	42.3	7.9	8.2	8	8.2	8.1	8.6	8.7	8.8	8.4	8.2	8.6	8.6	8.5	8.7	7.5	7.5	7.7	7.8	7.7	7.7	7.8	9.6	9.9	9.9	10.2	9.9	10	10.3	9.6	10.1	10.2	10.3	10	9.8	9.8
P-SSP7_H3	16.7	41.3	40.8	41.1	54.4	43	44	8.1	8	7.8	8.1	8.3	8.3	8.7	9.1	8.8	8.6	8.9	9	8.9	9.1	7.7	7.9	8.1	8.3	8.2	8.2	8.2	10.1	10.6	10.4	10.6	10.4	10.4	10.5	10	10.4	10.5	10.6	10.4	10.2	10.2
P-SSP7_H5	18.3	42.6	41.8	43.3	43	55	44.5	7.7	7.8	7.8	8.1	7.7	8.3	8.5	8.9	8.7	8.5	8.8	8.8	8.6	8.9	7.5	7.5	7.7	7.9	7.8	7.7	7.7	9.6	10.1	9.9	10.1	9.9	10	10.1	9.7	10.1	10	10.1	10.1	9.8	9.8
P-SSP7_H1	17.5	42.6	41.7	42.3	44	44.5	54.8	7.6	7.7	7.8	8.2	7.8	8.3	8.6	8.8	8.7	8.6	8.8	8.7	8.7	9.1	7.3	7.4	7.5	7.7	7.6	7.6	7.5	9.8	10.1	9.9	10.1	10	10	10.3	9.3	10	10.1	10.2	9.8	9.7	9.7
Syn5_P1	8.5	7.7	7.8	7.9	8.1	7.7	7.6	40.8	27.1	27.8	28.1	29.2	29.4	29.1	8.9	10.2	9.8	10.1	10.1	9.4	10	9.9	9.9	9.9	10.2	10.4	10.4	10.2	12.3	12.7	12.5	12.1	12.6	12.1	12.4	14.2	14.4	14.5	14.6	14.3	14.3	14.2
Syn5_H3	8.7	8	8	8.2	8	7.8	7.7	27.1	41.3	32.5	33.4	33	33.4	33.5	8.4	8.9	8.8	9	9.1	9	9.2	9	9.7	9.6	9.7	9.7	9.8	9.7	11.5	11.7	11.8	11.9	12	11.8	11.9	13.7	14.2	14.3	14.5	14.1	14.3	14.2
Syn5_H2	8.6	7.6	7.8	8	7.8	7.8	7.8	27.8	32.5	40.9	33.3	33.9	34.7	34.3	8.3	8.8	8.6	8.9	9	8.7	8.7	8.9	9.4	9.4	9.4	9.6	9.7	9.3	11.3	11.7	11.8	11.9	12.1	11.7	11.4	13.3	14.3	14.3	14.2	14	14.2	14.1
Syn5_H5	8.1	8.1	8.4	8.2	8.1	8.1	8.2	28.1	33.4	33.3	41	34.3	35.6	34.9	8.3	9.3	9.2	9.3	9.4	9.2	9.2	8.9	9.5	9.4	9.5	9.6	9.7	9.5	12.3	12	12.1	12.1	12.3	11.9	11.9	14	14.4	14.7	14.6	14.4	14.5	14.5
Syn5_H1	7.7	7.8	7.7	8.1	8.3	7.7	7.8	29.2	33	33.9	34.3	40.2	35.3	35.5	7.5	8.8	8.7	8.8	8.9	8.8	8.9	9.2	10	9.9	9.8	10	10.1	9.7	11.6	12	12	12.1	12.3	12.1	11.6	13.5	14.2	14.6	14.5	14.2	14.4	14.1
Syn5_H6	7.9	8.3	8.2	8.6	8.3	8.3	8.3	29.4	33.4	34.7	35.6	35.3	40.9	35.9	8.4	9.3	9.1	9.3	9.4	9.2	9.1	9.3	9.7	9.7	9.8	9.9	10	9.7	12	12.2	12.4	12.4	12.5	12.3	12.2	13.8	14.5	14.7	14.7	14.3	14.5	14.4
Syn5_H4	8.4	8.6	8.5	8.7	8.7	8.5	8.6	29.1	33.5	34.3	34.9	35.5	35.9	40.9	7.9	9.3	9.2	9.2	9.3	9.2	9.1	9.3	9.8	9.8	9.8	9.9	10	9.7	12.4	12.3	12.2	12.3	12.5	12.2	12.1	13.8	14.5	14.7	14.6	14.5	14.7	14.5
HK97_P1	7.5	8.8	9	8.8	9.1	8.9	8.8	8.9	8.4	8.3	8.3	7.5	8.4	7.9	36.8	29.1	28.9	29	28.7	29.5	29.6	13.1	13.1	13.3	13.2	13.2	13.3	13.2	14.8	14.9	14.4	14.4	14.1	14	14.5	15.1	14.5	14.7	14.7	14.7	14.4	14.3
HK97_H6	6.6	8.4	8.8	8.4	8.8	8.7	8.7	10.2	8.9	8.8	9.3	8.8	9.3	9.3	29.1	35.5	32.9	32.8	33.2	32.9	32.3	13.6	14.6	14.8	14.9	14.6	15.9	14.8	15.4	16.4	15.9	16	15.6	15.5	15.8	16	16.6	16.7	16.4	16.9	16.3	16.4
HK97_H3	6.6	8.4	8.6	8.2	8.6	8.5	8.6	9.8	8.8	8.6	9.2	8.7	9.1	9.2	28.9	32.9	35.8	32.8	33	33.2	32.9	13.8	14.7	14.9	15	14.8	15.8	14.9	15.5	16.3	15.9	16	15.7	15.5	15.8	16.1	16.7	16.9	16.6	16.9	16.6	16.6
HK97_H5	6.7	8.6	8.9	8.6	8.9	8.8	8.8	10.1	9	8.9	9.3	8.8	9.3	9.2	29	32.8	32.8	36	34	33.4	33.6	13.7	14.7	14.9	14.9	14.8	15.3	15	15.5	16.4	16	16	15.8	15.8	15.8	16	16.6	17.1	17	16.8	16.5	16.4
HK97_H2	6.8	8.5	8.8	8.6	9	8.8	8.7	10.1	9.1	9	9.4	8.9	9.4	9.3	28.7	33.2	33	34	35.9	33	33.1	13.6	14.7	14.9	14.9	14.8	15.3	14.8	15.4	16.5	16	16.1	15.8	15.8	16	15.9	16.7	17.1	17	17	16.6	16.6
HK97_H4	6.6	8.5	8.9	8.5	8.9	8.6	8.7	9.4	9	8.7	9.2	8.8	9.2	9.2	29.5	32.9	33.2	33.4	33	35.4	33.3	14	14.5	14.8	14.7	14.7	15.9	14.9	15.4	16.3	15.9	16	15.7	15.5	15.7	16	16.5	16.7	16.5	16.7	16.4	16.4
HK97_H1	7.1	8.7	9.1	8.7	9.1	8.9	9.1	10	9.2	8.7	9.2	8.9	9.1	9.1	29.6	32.3	32.9	33.6	33.1	33.3	36.2	14	14.4	14.7	14.8	14.6	15.7	14.8	15.8	16.3	15.8	16	15.6	15.6	15.9	16.4	16.4	16.8	16.8	16.6	16.3	16.2
P22_P1	7.5	7.6	7.5	7.5	7.7	7.5	7.3	9.9	9	8.9	8.9	9.2	9.3	9.3	13.1	13.6	13.8	13.7	13.6	14	14	58.4	46.2	46.1	46.4	46.7	47	47.9	17.7	16.2	16.2	16.3	15.8	16.1	16.5	17.3	16.8	16.9	16.7	16.9	16.8	16.8
P22_H6	6.8	7.8	7.4	7.5	7.9	7.5	7.4	9.9	9.7	9.4	9.5	10	9.7	9.8	13.1	14.6	14.7	14.7	14.7	14.5	14.4	46.2	57	52.3	51.7	52.2	53	52.1	16.7	17	17.3	17	16.9	16.9	17.3	16.5	17.5	17.7	17.4	17.6	17.6	17.7
P22_H3	6.9	7.9	7.6	7.7	8.1	7.7	7.5	9.9	9.6	9.4	9.4	9.9	9.7	9.8	13.3	14.8	14.9	14.9	14.9	14.8	14.7	46.1	52.3	57	51.7	52.2	52.4	52.5	16.6	17.1	17.3	17	16.8	16.9	17.3	16.5	17.5	17.7	17.5	17.6	17.7	17.6
P22_H5	7	8	7.9	7.8	8.3	7.9	7.7	10.2	9.7	9.4	9.5	9.8	9.8	9.8	13.2	14.9	15	14.9	14.9	14.7	14.8	46.4	51.7	51.7	56.9	52.3	52.9	52.2	16.9	17.2	17.4	17.1	17	17.2	17.5	16.6	17.7	17.9	17.6	17.8	17.8	17.8
P22_H4	6.8	7.9	7.6	7.7	8.2	7.8	7.6	10.4	9.7	9.6	9.6	10	9.9	9.9	13.2	14.6	14.8	14.8	14.8	14.7	14.6	46.7	52.2	52.2	52.3	57	52.8	52.6	16.9	17.2	17.5	17.3	17.1	17.2	17.6	16.6	17.7	17.9	17.6	17.7	17.8	17.8
P22_H2	6.6	7.9	7.6	7.7	8.2	7.7	7.6	10.4	9.8	9.7	9.7	10.1	10	10	13.3	15.9	15.8	15.3	15.3	15.9	15.7	47	53	52.4	52.9	52.8	60.2	53	17.1	17.4	17.7	17.5	17.2	17.4	17.7	16.8	18	18.1	17.8	18	18.1	18.1
P22_H1	6.9	7.9	7.7	7.8	8.2	7.7	7.5	10.2	9.7	9.3	9.5	9.7	9.7	9.7	13.2	14.8	14.9	15	14.8	14.9	14.8	47.9	52.1	52.5	52.2	52.6	53	59.5	16.8	17.3	17.4	17.2	17	17.2	17.6	16.8	17.5	17.8	17.7	17.7	17.8	17.7
T7_P1	8.3	9.8	9.4	9.6	10.1	9.6	9.8	12.3	11.5	11.3	12.3	11.6	12	12.4	14.8	15.4	15.5	15.5	15.4	15.4	15.8	17.7	16.7	16.6	16.9	16.9	17.1	16.8	44.7	34	33.9	33.1	33.9	33.7	34.1	23.2	22.9	22.8	23.1	23.3	22.8	22.7
T7_H6	7.6	10.3	10.2	9.9	10.6	10.1	10.1	12.7	11.7	11.7	12	12	12.2	12.3	14.9	16.4	16.3	16.4	16.5	16.3	16.3	16.2	17	17.1	17.2	17.2	17.4	17.3	34	44.1	36.9	36.6	36.5	36.2	36	23.4	24.6	24.6	24.7	25	24.5	24.6
T7_H5	7.5	10	9.9	9.9	10.4	9.9	9.9	12.5	11.8	11.8	12.1	12	12.4	12.2	14.4	15.9	15.9	16	16	15.9	15.8	16.2	17.3	17.3	17.4	17.5	17.7	17.4	33.9	36.9	43.7	37	36.1	36.6	36.7	23.3	24.4	24.6	24.6	24.7	24.5	24.4
T7_H2	7.8	10.2	10.3	10.2	10.6	10.1	10.1	12.1	11.9	11.9	12.1	12.1	12.4	12.3	14.4	16	16	16	16.1	16	16	16.3	17	17	17.1	17.3	17.5	17.2	33.1	36.6	37	44	35.6	35.8	36.2	23.2	24.3	24.4	24.4	24.6	24.3	24.4
T7_H3	7.5	10.1	10	9.9	10.4	9.9	10	12.6	12	12.1	12.3	12.3	12.5	12.5	14.1	15.6	15.7	15.8	15.8	15.7	15.6	15.8	16.9	16.8	17	17.1	17.2	17	33.9	36.5	36.1	35.6	43.9	36.4	36.4	22.9	24.3	24.3	24.5	24.5	24.2	24.2
T7_H4	7.4	10.3	10.1	10	10.4	10	10	12.1	11.8	11.7	11.9	12.1	12.3	12.2	14	15.5	15.5	15.8	15.8	15.5	15.6	16.1	16.9	16.9	17.2	17.2	17.4	17.2	33.7	36.2	36.6	35.8	36.4	44.2	36.6	22.9	24.2	24.5	24.5	24.4	24.3	24.2
T7_H1	7.6	10.3	10.3	10.3	10.5	10.1	10.3	12.4	11.9	11.4	11.9	11.6	12.2	12.1	14.5	15.8	15.8	15.8	16	15.7	15.9	16.5	17.3	17.3	17.5	17.6	17.7	17.6	34.1	36	36.7	36.2	36.4	36.6	44	23.2	24.3	24.5	24.6	24.6	24.3	24.2
P-SCSP1u_P1	10.4	9.7	10.1	9.6	10	9.7	9.3	14.2	13.7	13.3	14	13.5	13.8	13.8	15.1	16	16.1	16	15.9	16	16.4	17.3	16.5	16.5	16.6	16.6	16.8	16.8	23.2	23.4	23.3	23.2	22.9	22.9	23.2	42.1	33.4	33.9	34.1	34.5	33.7	33.5
P-SCSP1u_H5	9.3	10.2	10.4	10.1	10.4	10.1	10	14.4	14.2	14.3	14.4	14.2	14.5	14.5	14.5	16.6	16.7	16.6	16.7	16.5	16.4	16.8	17.5	17.5	17.7	17.7	18	17.5	22.9	24.6	24.4	24.3	24.3	24.2	24.3	33.4	40.9	37.6	37.4	38	37.4	37.5
P-SCSP1u_H6	9.9	10.3	10.3	10.2	10.5	10	10.1	14.5	14.3	14.3	14.7	14.6	14.7	14.7	14.7	16.7	16.9	17.1	17.1	16.7	16.8	16.9	17.7	17.7	17.9	17.9	18.1	17.8	22.8	24.6	24.6	24.4	24.3	24.5	24.5	33.9	37.6	41.4	37.9	37.6	37.7	37.4
P-SCSP1u_H4	9.7	10.4	10.6	10.3	10.6	10.1	10.2	14.6	14.5	14.2	14.6	14.5	14.7	14.6	14.7	16.4	16.6	17	17	16.5	16.8	16.7	17.4	17.5	17.6	17.6	17.8	17.7	23.1	24.7	24.6	24.4	24.5	24.5	24.6	34.1	37.4	37.9	41.4	37.6	37.8	37.5
P-SCSP1u_H3	9.5	10.2	10.4	10	10.4	10.1	9.8	14.3	14.1	14	14.4	14.2	14.3	14.5	14.7	16.9	16.9	16.8	17	16.7	16.6	16.9	17.6	17.6	17.8	17.7	18	17.7	23.3	25	24.7	24.6	24.5	24.4	24.6	34.5	38	37.6	37.6	41.1	38	38.2
P-SCSP1u_H2	9.4	10	10.2	9.8	10.2	9.8	9.7	14.3	14.3	14.2	14.5	14.4	14.5	14.7	14.4	16.3	16.6	16.5	16.6	16.4	16.3	16.8	17.6	17.7	17.8	17.8	18.1	17.8	22.8	24.5	24.5	24.3	24.2	24.3	24.3	33.7	37.4	37.7	37.8	38	40.9	38.3
P-SCSP1u_H1	9.3	10	10.2	9.8	10.2	9.8	9.7	14.2	14.2	14.1	14.5	14.1	14.4	14.5	14.3	16.4	16.6	16.4	16.6	16.4	16.2	16.8	17.7	17.6	17.8	17.8	18.1	17.7	22.7	24.6	24.4	24.4	24.2	24.2	24.2	33.5	37.5	37.4	37.5	38.2	38.3	40.9

## Sheet: Figure S6b
Figure S6b	Comparison of the capsid protein sequence among different podoviruses. The lower-left and upper-right of the table indicate sequence similarities performed by SnapGene and sequence identities performed by BLASTp, respectively.
	P-SSP7	Syn5	P-SCSP1u	T7	HK97	P22
P-SSP7	100	42.77	33.15	25.21	0	0
Syn5	57.78	100	33.86	26.61	0	0
P-SCSP1u	50.39	51.45	100	35.87	0	0
T7	41.34	40.85	49.29	100	0	0
HK97	31.47	32.76	29.45	32.71	100	0
P22	31.18	31.6	30.39	30.33	36.21	100
